# Supplementary material for: Understanding the Gastrointestinal Behavior of the Coffee Pulp Phenolic Compounds under Simulated Conditions
Source: Antioxidants (Basel). 2022 Sep 15;11(9):1818. doi: 10.3390/antiox11091818 (PMC9495553; doi:10.3390/antiox11091818)
Supplement: Supplementary file 1 [file antioxidants-11-01818-s001.zip]

Archive with 1 entries (1 files):
- antioxidants-1897861-supplementary.pdf
